# Supplementary material for: Age structure of the Australian lungfish (Neoceratodus forsteri)
Source: PLoS One. 2019 Jan 23;14(1):e0210168. doi: 10.1371/journal.pone.0210168 (PMC6343868; doi:10.1371/journal.pone.0210168)
Supplement: S1 Table — (CSV) [file pone.0210168.s001.csv]

S-ANU#	Sample ID	F14C	±
39432	BNE_0033_3/4	1.0668	0.0036
39431	BNE_0033_6/7	1.0752	0.0042
39433	BNE_0033_11	1.0800	0.0041
39435	BNE_0033_15	1.0841	0.0034
39436	BNE_0033_22	1.0825	0.0034
39437	BNE_0153_1/2	1.0362	0.0033
39438	BNE_0153_5/6	1.0475	0.0033
39714	BNE_0153_10-11	1.0562	0.0026
39717	BNE_0153_16-17	1.0521	0.0023
39720	BNE_0153-25	1.0575	0.0023
39716	BNE_0044_1-2	1.0566	0.0024
39718	BNE_0044-5	1.0706	0.0026
39719	BNE_0044-9	1.0686	0.0025
39721	BNE_0044-14	1.0755	0.0026
39722	BNE_0044-19	1.0809	0.0023
39723	BNE_0075_1-2	1.1191	0.0027
39724	BNE_0075_4	1.1301	0.0031
39725	BNE_0075_8	1.1404	0.0024
39726	BNE_0075_12	1.1529	0.0025
39727	BNE_0075_17	1.1460	0.0024
39729	BNE_0092_1	1.0573	0.0023
39730	BNE_0092_3	1.0820	0.0023
39731	BNE_0092_6	1.1012	0.0023
39732	BNE_0092_10	1.1087	0.0024
39805	BNE_0092_16	1.1219	0.0026
40011	BNE_0092-24	1.1361	0.0023
40012	BNE_0004-1-2	1.0998	0.0024
40013	BNE_0004-3	1.1299	0.0023
40014	BNE_0004-6	1.1573	0.0025
40016	BNE_0004-12	1.1642	0.0024
40017	BNE_0004-19	1.1781	0.0029
40018	BNE_0216-1-2	1.0856	0.0025
40019	BNE_0216-3-4	1.1090	0.0022
40020	BNE_0216-6	1.1089	0.0023
40021	BNE_0216-12	1.1130	0.0024
40022	BNE_0216-17	1.1169	0.0024
40106	BNE_0125_1	1.0687	0.0027
40206	BNE_0125_3	1.1199	0.0030
40207	BNE_0125_5	1.1389	0.0030
40209	BNE_0125_12	1.1505	0.0027
40210	BNE_0125_20	1.1682	0.0030
40107	BNE_0174_1	1.0966	0.0034
40109	BNE_0174_3-4	1.1514	0.0028
40110	BNE_0174_8	1.1757	0.0030
40111	BNE_0174_15	1.1763	0.0028
40112	BNE_0174_24	1.1840	0.0036
40113	BNE_0019_1	1.0865	0.0027
40114	BNE_0019_3	1.1652	0.0030
40115	BNE_0019_7	1.1887	0.0030
40116	BNE_0019_15	1.2026	0.0029
40117	BNE_0019_23	1.2112	0.0028
40211	BNE_0056_1	1.0550	0.0027
40212	BNE_0056_3	1.0659	0.0031
40213	BNE_0056_5	1.0910	0.0023
40214	BNE_0056_9	1.1008	0.0027
40216	BNE_0056_14	1.1090	0.0027
40217	BNE_0056_18	1.1140	0.0025
40218	BNE_0056_23	1.1209	0.0028
40219	BNE_0056_30	1.1247	0.0025
43621	BNE_0247-1	1.0485	0.0022
40720	BNE-0247-8	1.0646	0.0026
43623	BNE_0041-1	1.0479	0.0023
40721	BNE-0041-8	1.0715	0.0026
40723	BNE-0299-9	1.0749	0.0022
40724	BNE-0138-8	1.0657	0.0031
40725	BNE-0271-6	1.0641	0.0027
40731	BNE-0030-1-2	1.0434	0.0025
40730	BNE-0030-4	1.0661	0.0022
40729	BNE-0030-8	1.1463	0.0028
40728	BNE-0030-13	1.1647	0.0024
40727	BNE-0030-18	1.1826	0.0027
40726	BNE-0030-24	1.1822	0.0025
41113	BNE0128-1	1.0391	0.0026
41114	BNE0128-3	1.0687	0.0020
41116	BNE0128-5	1.1339	0.0021
41117	BNE0128-7	1.1361	0.0021
41118	BNE0128-10	1.1512	0.0026
41119	BNE0128-14	1.1628	0.0024
41120	BNE0128-18	1.1639	0.0021
40537	BNE-0128-23	1.1682	0.0023
40405	BNE_0128_28	1.1842	0.0031
41122	BNE070-1	1.0583	0.0021
41123	BNE070-3	1.0799	0.0020
41206	BNE_0070_6	1.0989	0.0033
41207	BNE_0070_10	1.1052	0.0027
41209	BNE_0070_16	1.1218	0.0027
41210	BNE_0070_21	1.1377	0.0027
41211	BNE_0029_1	1.0848	0.0028
41212	BNE_0029_3	1.0898	0.0026
41213	BNE_0029_5	1.0912	0.0027
41214	BNE_0029_7	1.0975	0.0033
41216	BNE_0029_9	1.0938	0.0033
41217	BNE_0029_12	1.0981	0.0029
41109	BNE0029-15	1.1008	0.0020
41110	BNE0029-20	1.0972	0.0020
41111	BNE0029-25	1.1032	0.0022
41112	BNE0029-30	1.1048	0.0023
41725	BNE_0026-2	1.0912	0.0020
41727	BNE_0026-5	1.1062	0.0020
41606	BNE_0026-20	1.1555	0.0020
41411	BNE_0026-36	1.2032	0.0026
41607	BNE_0026-41	1.2409	0.0021
41609	BNE_0241-2	1.0855	0.0024
41610	BNE_0241-5	1.0998	0.0021
41611	BNE_0241-20	1.1162	0.0021
41728	BNE_0241-28	1.1201	0.0020
41412	BNE_0241-32	1.1178	0.0021
41618	BNE_0020-2	1.0753	0.0023
41619	BNE_0020-5	1.0802	0.0032
41620	BNE_0020-9	1.0921	0.0021
41621	BNE_0020-15	1.0968	0.0019
41623	BNE_0020-20	1.0992	0.0019
41612	BNE_0020-35	1.1024	0.0019
41613	BNE_0020-40	1.1010	0.0020
41406	BNE_0020-36	1.1020	0.0021
41624	BNE_0268-2	1.1327	0.0020
41625	BNE_0268-9	1.1405	0.0020
41626	BNE_0268-20	1.1476	0.0021
41627	BNE_0268-30	1.1530	0.0020
41407	BNE_0268-34	1.1694	0.0022
41714	BNE_0232-2	1.1048	0.0020
41716	BNE_0232-5	1.1201	0.0020
41717	BNE_0232-9	1.1294	0.0020
41718	BNE_0232-20	1.1518	0.0020
41409	BNE_0232-34	1.1898	0.0022
41719	BNE_0232-39	1.1892	0.0020
41720	BNE_0210-2	1.1838	0.0022
41721	BNE_0210-5	1.2315	0.0020
41723	BNE_0210-20	1.1663	0.0019
41410	BNE_0210-31	1.1893	0.0024
41724	BNE_0210-37	1.0766	0.0019
41735	BNE_0140-2	1.1338	0.0029
41739	BNE_0140-9	1.2041	0.0075
41726	BNE_0140-20	1.0786	0.0020
41814	BNE_0140-30	1.0602	0.0020
41414	BNE_0140-36	1.0796	0.0021
41816	BNE_0140-41	1.0082	0.0021
41729	BNE_0214-2	1.1460	0.0021
41730	BNE_0214-5	1.1789	0.0021
41731	BNE_0214-9	1.2423	0.0021
41732	BNE_0214-12	1.2388	0.0023
41733	BNE_0214-20	1.1215	0.0019
41413	BNE_0214-36	1.0816	0.0021
41614	BNE_0214-46	1.1074	0.0019
41616	BNE_0214-51	1.0476	0.0021
41737	BNE_0239-5	1.1894	0.0052
41817	BNE_0239-20	1.2191	0.0026
41818	BNE_0239-30	1.2134	0.0023
41417	BNE_0239-34	1.2423	0.0023
41807	BNE_0062-2	1.0808	0.0019
41809	BNE_0062-5	1.1305	0.0022
41810	BNE_0062-9	1.1524	0.0020
41811	BNE_0062-20	1.2160	0.0027
41812	BNE_0062-26	1.2140	0.0022
41416	BNE_0062-38	1.2284	0.0025
41738	BNE_0062-44	1.2243	0.0065
46107	BNE-0289-1	1.1916	0.0032
46109	BNE-0289-3	1.2477	0.0033
46110	BNE-0289-7	1.0935	0.0031
46111	BNE-0289-10	1.0645	0.0035
46112	BNE-0289-16	0.9748	0.0028
46113	BNE-0137-1	1.1569	0.0039
46114	BNE-0137-3	1.2034	0.0032
46116	BNE-0137-5	1.2232	0.0036
46117	BNE-0137-7	1.1492	0.0040
46118	BNE-0137-10	1.0646	0.0032
46119	BNE-0137-16	1.0492	0.0032
46120	BNE-0137-23	1.0176	0.0030
46412	BNE-0003-1	1.0927	0.0033
46413	BNE-0003-3	1.0985	0.0034
46410	BNE-0003-5	1.1056	0.0035
46938	BNE-0003-7	1.0997	0.0027
46406	BNE-0003-10	1.1150	0.0036
46021	BNE-0003-16	1.1198	0.0031
46022	BNE-0003-23	1.1296	0.0030
46023	BNE-0009-1	1.1745	0.0034
46024	BNE-0009-3	1.2609	0.0033
46025	BNE-0009-5	1.2509	0.0037
46026	BNE-0009-7	1.1614	0.0031
46411	BNE-0009-10	1.1035	0.0032
46409	BNE-0009-16	1.0274	0.0031
46407	BNE-0009-27	1.0237	0.0031
43906	MRY-0139-1	1.0543	0.0025
41506	MRY_0139-29	1.1252	0.0022
43839	MRY-0068-1	1.0304	0.0033
41507	MRY_0068-16	1.0666	0.0020
41509	MRY_0047-17	1.0603	0.0021
41510	MRY_0017-16	1.0564	0.0020
43907	MRY-0121-1	1.0356	0.0029
41511	MRY_0121-16	1.0497	0.0020
41512	MRY_0147-19	1.0763	0.0024
43828	MRY-0050-1	1.0307	0.0026
41513	MRY_0050-19	1.0750	0.0023
41514	MRY_0043-19	1.0822	0.0022
43829	MRY-0290-1	1.0441	0.0025
41516	MRY_0290-23	1.1076	0.0021
41517	MRY_0146-21	1.0910	0.0021
43835	MRY-0228-1	1.1856	0.0026
42227	MRY-0228-2	1.1042	0.0022
42228	MRY-0228-4	1.0179	0.0020
42229	MRY-0228-6	0.9781	0.0020
42230	MRY-0228-8	0.9743	0.0020
42231	MRY-0228-15	0.9869	0.0020
42232	MRY-0228-18	0.9681	0.0024
43627	MRY_0299-1	1.0694	0.0033
43629	MRY_0299-2	1.1140	0.0032
43630	MRY_0299-3	1.0938	0.0029
43631	MRY_0299-4	1.0703	0.0029
43632	MRY_0299-5	1.0316	0.0028
43633	MRY_0299-7	0.9840	0.0027
43635	MRY_0299-8	0.9792	0.0027
43636	MRY_0299-10	0.9852	0.0026
42030	MRY-0299-20	0.9884	0.0024
42035	MRY_0113-21	1.0436	0.0020
42114	MRY_0125-13	1.0821	0.0021
43833	MRY-0033-1	1.0694	0.0023
42238	MRY_0033-4	1.1054	0.0022
42239	MRY_0033-6	1.1316	0.0024
42112	MRY_0033-14	1.2033	0.0024
42036	MRY_0033-26	1.1585	0.0023
43837	MRY-0022-1	1.1554	0.0027
42017	MRY-0022-2	1.1360	0.0021
42018	MRY-0022-4	1.0486	0.0020
42019	MRY-0022-6	1.0168	0.0019
42020	MRY-0022-10	1.0136	0.0020
42021	MRY-0022-14	0.9828	0.0021
41912	MRY-0022-19	0.9852	0.0018
43827	MRY-0025-1	1.0894	0.0025
43637	MRY_0025-1	1.0782	0.0031
42023	MRY-0025-2	1.1460	0.0021
43620	MRY_0025-3	1.1689	0.0031
42024	MRY-0025-4	1.1286	0.0026
42025	MRY-0025-6	1.0569	0.0021
42026	MRY-0025-10	1.0342	0.0020
42027	MRY-0025-13	1.0196	0.0022
41906	MRY-0025-22	0.9948	0.0019
43832	MRY-0030-1	1.0346	0.0026
42028	MRY-0030-2	1.0439	0.0020
42029	MRY-0030-4	1.0893	0.0020
42125	MRY-0030-6	1.1130	0.0023
42126	MRY-0030-13	1.1422	0.0021
41911	MRY-0030-24	1.0870	0.0020
42116	MRY_0143-2	1.0650	0.0022
42117	MRY_0143-4	1.0998	0.0023
42118	MRY-0143-6	1.1487	0.0022
42119	MRY-0143-16	1.1659	0.0022
41917	MRY-0143-26	1.0954	0.0020
42120	MRY-0213-2	1.2127	0.0023
43505	MRY_0213-4	1.1206	0.0031
42121	MRY-0213-6	1.0093	0.0027
42123	MRY-0213-8	0.9963	0.0022
41907	MRY-0213-25	0.9945	0.0021
43838	MRY-0088-1	1.1177	0.0030
42127	MRY-0088-2	1.1570	0.0026
42128	MRY-0088-4	1.1843	0.0024
42129	MRY-0088-6	1.2002	0.0023
42130	MRY-0088-14	1.0764	0.0021
41913	MRY-0088-24	1.0658	0.0023
42131	MRY-0103-2	1.0920	0.0026
42132	MRY-0103-4	1.1117	0.0023
42133	MRY-0103-6	1.1365	0.0023
42135	MRY_0103-17	1.2005	0.0022
41914	MRY-0103-25	1.1373	0.0025
43831	MRY-0268-1	1.0872	0.0026
42138	MRY_0268-2	1.1086	0.0021
42139	MRY_0268-4	1.1691	0.0023
42225	MRY-0268-6	1.1873	0.0024
42226	MRY-0268-14	1.0397	0.0023
43909	MRY-0130-1	1.0527	0.0027
43404	MRY_0130-1	1.0571	0.0029
43405	MRY_0130-3	1.0862	0.0039
43406	MRY_0130-5	1.0958	0.0030
43407	MRY_0130-7	1.0993	0.0029
43409	MRY_0130-9	1.1008	0.0030
43410	MRY_0130-11	1.1187	0.0030
42113	MRY_0130-26	1.1315	0.0021
43826	MRY-0198-1	1.0421	0.0029
43411	MRY_0198-1	1.0410	0.0031
43426	MRY_0198-2	1.0495	0.0031
43427	MRY_0198-3	1.0684	0.0031
43428	MRY_0198-4	1.0781	0.0030
43429	MRY_0198-5	1.0803	0.0030
43430	MRY_0198-6	1.0933	0.0034
43431	MRY_0198-7	1.0982	0.0031
43432	MRY_0198-8	1.1116	0.0031
43433	MRY_0198-9	1.1189	0.0031
43435	MRY_0198-10	1.1224	0.0030
42031	MRY-0198-21	1.1540	0.0022
43836	MRY-0075-1	1.0465	0.0027
43412	MRY_0075-1	1.0534	0.0031
43413	MRY_0075-3	1.1045	0.0030
43414	MRY_0075-5	1.1187	0.0033
43415	MRY_0075-7	1.1470	0.0029
43416	MRY_0075-9	1.2108	0.0032
42032	MRY-0075-23	1.1869	0.0023
43830	MRY-0124-1	1.0666	0.0023
43417	MRY_0124-1	1.0567	0.0029
42136	MRY_0124-2	1.0829	0.0021
43418	MRY_0124-3	1.0860	0.0032
42137	MRY_0124-4	1.1504	0.0022
43419	MRY_0124-5	1.1728	0.0032
43425	MRY_0124-6	1.1701	0.0032
43420	MRY_0124-7	1.1405	0.0033
43421	MRY_0124-8	1.0961	0.0031
43423	MRY_0124-9	1.1049	0.0034
43424	MRY_0124-10	1.0990	0.0044
43910	MRY-0124-11	1.0815	0.0024
43911	MRY-0124-12	1.0791	0.0022
43912	MRY-0124-14	1.0600	0.0022
41909	MRY-0124-23	1.0532	0.0019
43921	MRY-0124-24	1.0196	0.0022
43436	MRY_0037-1	1.0574	0.0036
43437	MRY_0037-3	1.0732	0.0033
43438	MRY_0037-5	1.0918	0.0031
43506	MRY_0037-7	1.1251	0.0031
43507	MRY_0037-9	1.1350	0.0030
42033	MRY-0037-21	1.1557	0.0022
52024	MRY-0239-1/2	1.0321	0.0025
52025	MRY-0239-3	1.0476	0.0025
52026	MRY-0239-5	1.0626	0.0025
52027	MRY-0239-7	1.0893	0.0025
52029	MRY-0239-10	1.1117	0.0027
52030	MRY-0239-13	1.1310	0.0026
52031	MRY-0239-16	1.1350	0.0028
52032	MRY-0239-19	1.1459	0.0027
52033	MRY-0239-21	1.1408	0.0027
52035	MRY-0276-1	1.0690	0.0030
52036	MRY-0276-3	0.9812	0.0027
52037	MRY-0276-5	0.9818	0.0024
52038	MRY-0276-7	1.0033	0.0024
52039	MRY-0276-10	0.9856	0.0028
52104	MRY-0276-13	0.9740	0.0023
52105	MRY-0276-16	0.9710	0.0022
52106	MRY-0276-19	0.9723	0.0022
52107	MRY-0276-23	0.9767	0.0022
52109	MRY-0314-1/2	1.0602	0.0027
52110	MRY-0314-3	1.0579	0.0025
52111	MRY-0314-5	1.0615	0.0025
52112	MRY-0314-7	1.0617	0.0024
52113	MRY-0314-10	1.0639	0.0024
52114	MRY-0314-12	1.0642	0.0023
52116	MRY-0314-14	1.0617	0.0024
52117	MRY-0332-1/2	1.0397	0.0023
52118	MRY-0332-3	1.0504	0.0024
52119	MRY-0332-5	1.0538	0.0023
52034	MRY-0332-7	1.0604	0.0025
52120	MRY-0332-10	1.0560	0.0023
52121	MRY-0332-13	1.0598	0.0024
52123	MRY-0332-15	1.0610	0.0024
52013	MRY-0218-1	1.0359	0.0025
52014	MRY-0218-3	1.1183	0.0026
52016	MRY-0218-5	1.0872	0.0025
52017	MRY-0218-7	1.0373	0.0024
52018	MRY-0218-10	1.0159	0.0027
52019	MRY-0218-13	1.0224	0.0024
52020	MRY-0218-16	1.0161	0.0024
52021	MRY-0218-19	1.0084	0.0024
43825	BUR-0273-1	1.0448	0.0029
44024	BUR-0273-3	1.0456	0.0023
44025	BUR-0273-5	1.0480	0.0024
44026	BUR-0273-7	1.0513	0.0023
44027	BUR-0273-09	1.0489	0.0023
44029	BUR-0273-11	1.0469	0.0022
44030	BUR-0273-12	1.0503	0.0024
44031	BUR-0273-15	1.0550	0.0023
42006	BUR_0273-14	1.0568	0.0020
43818	BUR-0023-1	1.0415	0.0025
43923	BUR-0023-3	1.0619	0.0025
44017	BUR-0023-5	1.0629	0.0024
44018	BUR-0023-7	1.0689	0.0024
44019	BUR-0023-9	1.0680	0.0023
44020	BUR-0023-11	1.0771	0.0024
44021	BUR-0023-13	1.0732	0.0024
42007	BUR_0023-14	1.0737	0.0022
44023	BUR-0023-15	1.0750	0.0027
42009	BUR_0268-inner	1.0669	0.0020
42011	BUR_0252-inner	1.0716	0.0020
42012	BUR_0274-inner	1.0640	0.0020
42014	BUR_0052-inner	1.1066	0.0021
44739	BUR-0288-3	1.0670	0.0028
45135	BUR-0288-5	1.0815	0.0025
45136	BUR-0288-9	1.0875	0.0024
45137	BUR-0288-13	1.0943	0.0024
42016	BUR_0288-inner	1.1197	0.0021
42210	BUR_0314-inner	1.0655	0.0022
43823	BUR-0393-1	1.0416	0.0024
44435	BUR-0393-3	1.0745	0.0029
44436	BUR-0393-5	1.0874	0.0030
44437	BUR-0393-7	1.1032	0.0034
42216	BUR_0339-inner	1.0993	0.0022
43817	BUR-0002-2	1.0479	0.0025
44330	BUR-0002-3	1.0625	0.0028
44331	BUR-0002-5	1.0767	0.0024
44332	BUR-0002-7	1.0949	0.0025
44333	BUR-0002-9	1.0967	0.0024
42223	BUR_0002-inner	1.1212	0.0021
42218	BUR_0125-inner	1.0822	0.0022
42236	BUR_0388-inner	1.1481	0.0024
43824	BUR-0437-1	1.0468	0.0025
44324	BUR-0437-3	1.0568	0.0028
44325	BUR-0437-5	1.1340	0.0025
44326	BUR-0437-7	1.1672	0.0030
44327	BUR-0437-9	1.1729	0.0030
44328	BUR-0437-11	1.1850	0.0026
44329	BUR-0437-13	1.1715	0.0031
42233	BUR_0437-inner	1.1813	0.0024
42220	BUR_0418-inner	1.0917	0.0025
45138	BUR-0340-3	1.1060	0.0024
45239	BUR-0340-7	1.1568	0.0028
45317	BUR-0340-9	1.1794	0.0023
42207	BUR_0340-inner	1.1944	0.0022
42221	BUR_0413-inner	1.1816	0.0024
43820	BUR-0431-1	1.0457	0.0029
44106	BUR-0431-3	1.0469	0.0033
44138	BUR-0431-7	1.1488	0.0026
44139	BUR-0431-9	1.1138	0.0025
44238	BUR-0431-11	1.1258	0.0027
44239	BUR-0431-13	1.1323	0.0023
44227	BUR-0431-15	1.1526	0.0025
44228	BUR-0431-17	1.1699	0.0024
44229	BUR-0431-19	1.1853	0.0026
44230	BUR-0431-21	1.1822	0.0026
42237	BUR_0431-inner	1.1679	0.0022
44524	BUR-0393-9	1.1014	0.0025
44525	BUR-0393-11	1.0833	0.0022
44526	BUR-0393-13	1.1050	0.0022
42235	BUR_0393-inner	1.0752	0.0021
42209	BUR_0408-inner	1.2164	0.0024
43821	BUR-0373-1	1.0422	0.0023
44232	BUR-0373-3	1.0650	0.0023
44233	BUR-0373-5	1.0755	0.0022
44235	BUR-0373-7	1.1303	0.0023
44236	BUR-0373-9	1.1354	0.0022
44237	BUR-0373-11	1.1021	0.0022
44317	BUR-0373-13	1.0921	0.0024
44318	BUR-0373-15	1.1011	0.0026
42217	BUR_0373-inner	1.0911	0.0025
42219	BUR_0439-inner	0.9900	0.0020
43626	BUR_0007-1	1.0956	0.0030
45039	BUR-0007-3	1.2155	0.0025
45038	BUR-0007-5	1.2302	0.0024
42211	BUR_0007-7	1.1307	0.0024
45037	BUR-0007-9	1.0721	0.0023
42212	BUR_0007-12	1.0547	0.0020
45036	BUR-0007-13	1.0377	0.0023
42205	BUR_0143-inner	0.9906	0.0019
43819	BUR-0098-1	1.0614	0.0024
45035	BUR-0098-3	1.1702	0.0024
45033	BUR-0098-5	1.2638	0.0025
42213	BUR_0098-7	1.1859	0.0026
45315	BUR-0098-9	1.1351	0.0023
42214	BUR_0098-12	1.1276	0.0022
45316	BUR-0098-13	1.1213	0.0021
44032	BUR-0391-3	1.2669	0.0026
44033	BUR-0391-5	1.1544	0.0025
44035	BUR-0391-7	1.0963	0.0023
44036	BUR-0391-9	1.0479	0.0025
44037	BUR-0391-11	1.0536	0.0026
44038	BUR-0391-13	1.0373	0.0023
44124	BUR-0391-15	1.0326	0.0026
44125	BUR-0391-17	1.0012	0.0022
44126	BUR-0391-19	1.0696	0.0027
44127	BUR-0391-21	1.0322	0.0024
44129	BUR-0391-23	1.0231	0.0024
42224	BUR_0391-inner	1.0117	0.0020
43624	BUR_0027-1	1.0500	0.0030
44130	BUR-0027-3	1.0474	0.0023
44131	BUR-0027-5	1.0562	0.0029
44132	BUR-0027-7	1.0579	0.0024
44133	BUR-0027-9	1.0630	0.0023
44135	BUR-0027-11	1.0602	0.0023
44136	BUR-0027-13	1.0675	0.0022
44137	BUR-0027-15	1.0685	0.0027
42013	BUR_0027-inner	1.0606	0.0020
43625	BUR_0374-1	1.0755	0.0030
44335	BUR-0374-3	1.1867	0.0030
44336	BUR-0374-5	1.2295	0.0028
44337	BUR-0374-7	1.2050	0.0026
44431	BUR-0374-9	1.1179	0.0035
44432	BUR-0374-11	1.0941	0.0045
44433	BUR-0374-13	1.0782	0.0042
42206	BUR_0374-inner	1.1069	0.0025
43816	BUR-0028-1	1.0357	0.0033
44527	BUR-0028-3	1.0471	0.0027
44735	BUR-0028-5	1.0500	0.0028
44736	BUR-0028-7	1.0557	0.0029
44737	BUR-0028-9	1.0570	0.0028
44738	BUR-0028-14	1.0644	0.0028
42010	BUR_0028-inner	1.0668	0.0021
46013	BUR-0387-1	1.0387	0.0029
46014	BUR-0387-3	1.0739	0.0030
46016	BUR-0387-5	1.0914	0.0040
46017	BUR-0387-7	1.0993	0.0034
46018	BUR-0387-10	1.1202	0.0030
46019	BUR-0387-16	1.1515	0.0032
46020	BUR-0387-25	1.2011	0.0032
46029	BUR-0468-1	1.1045	0.0030
46030	BUR-0468-3	1.2042	0.0030
46031	BUR-0468-5	1.0674	0.0030
46032	BUR-0468-7	1.0586	0.0033
46033	BUR-0468-10	1.0325	0.0029
46034	BUR-0468-16	1.0041	0.0028
46035	BUR-0468-25	1.0020	0.0029
45832	BUR-1596-ORIG-2	1.1308	0.0035
45813	BUR-1596-ORIG-3	1.1357	0.0034
45933	BUR-1596-ORIG-4	1.1437	0.0033
45831	BUR-1596-ORIG-6	1.1628	0.0032
45830	BUR-1596-ORIG-8	1.1800	0.0046
45930	BUR-1596-ORIG-10	1.1962	0.0032
45931	BUR-1596-ORIG-12	1.1965	0.0038
45934	BUR-1596-ORIG-15	1.1908	0.0031
45935	BUR-1596-RECP-2	1.1145	0.0031
45936	BUR-1596-RECP-4	1.1285	0.0095
45937	BUR-1596-RECP-6	1.1404	0.0032
45810	BUR-1596-RECP-8	1.1645	0.0032
45809	BUR-1596-RECP-10	1.1913	0.0033
45807	BUR-1596-RECP-12	1.1967	0.0032
45806	BUR-1596-RECP-15	1.1908	0.0032
45805	BUR-1596-RECP-18	1.1861	0.0036
45801	BUR-1596-RECP-20	1.1883	0.0033
45919	BUR-0901-ORIG-2	1.1109	0.0036
45918	BUR-0901-ORIG-3	1.1136	0.0030
45917	BUR-0901-ORIG-5	1.1241	0.0030
45916	BUR-0901-ORIG-7	1.1251	0.0031
45914	BUR-0901-ORIG-9	1.1287	0.0029
45829	BUR-0901-ORIG-11	1.1309	0.0036
45913	BUR-0901-RECP-2	1.0742	0.0033
45912	BUR-0901-RECP-3	1.0853	0.0030
45911	BUR-0901-RECP-4	1.0866	0.0030
45910	BUR-0901-RECP-6	1.0913	0.0030
45909	BUR-0901-RECP-8	1.0955	0.0034
45827	BUR-0901-RECP-10	1.1021	0.0036
45826	BUR-0901-RECP-11	1.1009	0.0031
45825	BUR-0901-RECP-13	1.1130	0.0031
45817	BUR-0901-RECP-15	1.1234	0.0037
45907	BUR-0801-ORIG-2	1.1131	0.0030
45906	BUR-0801-ORIG-3	1.1153	0.0035
45920	BUR-0801-ORIG-4	1.1136	0.0033
45921	BUR-0801-ORIG-5	1.1112	0.0029
45922	BUR-0801-RECP-2	1.0655	0.0031
45923	BUR-0801-RECP-3	1.0778	0.0039
45924	BUR-0801-RECP-4	1.0868	0.0028
45925	BUR-0801-RECP-6	1.0875	0.0028
45926	BUR-0801-RECP-8	1.0973	0.0028
45824	BUR-0801-RECP-10	1.0985	0.0038
45823	BUR-0801-RECP-12	1.1081	0.0033
45822	BUR-0801-RECP-14	1.1112	0.0031
45816	BUR-0801-RECP-16	1.1102	0.0033
45905	BUR-1321-ORIG-2	1.0959	0.0031
45901	BUR-1321-ORIG-4	1.1365	0.0032
45838	BUR-1321-ORIG-6	1.1922	0.0038
45837	BUR-1321-ORIG-8	1.1916	0.0035
45927	BUR-1321-ORIG-10	1.1952	0.0030
45932	BUR-1321-ORIG-12	1.2467	0.0033
45821	BUR-1321-ORIG-14	1.2555	0.0036
45814	BUR-1321-ORIG-16	1.2603	0.0034
45836	BUR-1321-RECP-2	1.1039	0.0034
45929	BUR-1321-RECP-3	1.1101	0.0034
45835	BUR-1321-RECP-4	1.1195	0.0031
45834	BUR-1321-RECP-6	1.1412	0.0037
45833	BUR-1321-RECP-8	1.1728	0.0032
45820	BUR-1321-RECP-10	1.1972	0.0035
45819	BUR-1321-RECP-12	1.2121	0.0040
45818	BUR-1321-RECP-15	1.2435	0.0036
45812	BUR-1321-RECP-20	1.2431	0.0043
45811	BUR-1321-RECP-22	1.2685	0.0035
46933	BUR-0029-2	1.0464	0.0032
46122	BUR-0029-3	1.0404	0.0038
46123	BUR-0029-5	1.0472	0.0027
46124	BUR-0029-7	1.0520	0.0030
46125	BUR-0029-10	1.0561	0.0033
46126	BUR-0029-16	1.0757	0.0031
46127	BUR-0492-1	1.0846	0.0034
46129	BUR-0492-3	1.1865	0.0033
46130	BUR-O492-5	1.2138	0.0038
46131	BUR-O492-7	1.1077	0.0030
46132	BUR-0492-10	1.0173	0.0036
46011	BUR-0492-16	0.9683	0.0028
46012	BUR-0492-27	0.9998	0.0028
46133	BUR-0041-1	1.0416	0.0033
46134	BUR-0041-3	1.0514	0.0031
46719	BUR-0041-5	1.0521	0.0033
46718	BUR-0041-7	1.0571	0.0039
46135	BUR-0041-10	1.0619	0.0031
46136	BUR-0041-18	1.0709	0.0030
46137	BUR-0460-1	1.0588	0.0032
46138	BUR-0460-3	1.1692	0.0032
46204	BUR-0460-5	1.2298	0.0032
46205	BUR-0460-7	1.2184	0.0032
46206	BUR-0460-10	1.0906	0.0030
46207	BUR-0460-16	1.0232	0.0030
46209	BUR-0460-24	1.0213	0.0028
46210	BUR-0046-1	1.0419	0.0029
46211	BUR-0046-3	1.0724	0.0029
46212	BUR-0046-5	1.0794	0.0035
46214	BUR-0046-7	1.0821	0.0036
46216	BUR-0046-10	1.0854	0.0039
46217	BUR-0046-15	1.0863	0.0028
46218	BUR-0170-1	1.0693	0.0030
46219	BUR-0170-3	1.0883	0.0046
46220	BUR-0170-5	1.0964	0.0031
46221	BUR-0170-7	1.0983	0.0031
46222	BUR-0170-10	1.1070	0.0032
46213	BUR-0170-15	1.0946	0.0030
46223	BUR-0301-1	1.0581	0.0033
46224	BUR-0301-3	1.1702	0.0032
46225	BUR-0301-5	1.0344	0.0031
46226	BUR-0301-7	1.0243	0.0029
46227	BUR-0301-10	0.9866	0.0028
46229	BUR-0301-16	0.9744	0.0029
46232	BUR-0441-1	1.0812	0.0037
46717	BUR-0441-3	1.2432	0.0034
46727	BUR-0441-5	1.1019	0.0033
46424	BUR-0441-7	1.0354	0.0029
46425	BUR-0441-10	1.0028	0.0032
46726	BUR-0441-16	1.0107	0.0045
46236	BUR-0441-21	1.0171	0.0029
46233	BUR-0287-1	1.0465	0.0034
46234	BUR-0287-3	1.0557	0.0030
46235	BUR-0287-5	1.0614	0.0030
46736	BUR-0287-7	1.0670	0.0036
46735	BUR-0287-10	1.0637	0.0029
46723	BUR-0287-17	1.0652	0.0029
46721	BNE-0289-5	1.1939	0.0032
46720	BNE-0289-23	0.9792	0.0028
46237	BUR-0489-1	1.1456	0.0033
46238	BUR-0489-3	1.1059	0.0030
46239	BUR-0489-5	1.0676	0.0036
46419	BUR-0489-7	1.0379	0.0029
46420	BUR-0489-10	1.0317	0.0029
46733	BUR-0489-16	0.9914	0.0028
46732	BUR-0489-25	0.9817	0.0027
46936	BUR-0168-2	1.0430	0.0029
46935	BUR-0168-4	1.0464	0.0027
46414	BUR-0168-5	1.0446	0.0031
46731	BUR-0168-7	1.0429	0.0032
46730	BUR-0168-10	1.0518	0.0035
46416	BUR-0168-14	1.0625	0.0030
46417	BUR-0168-18	1.0608	0.0031
46418	BUR-0328-1	1.0759	0.0032
46729	BUR-0328-3	1.1568	0.0036
46728	BUR-0328-5	1.2001	0.0040
46231	BUR-0328-7	1.0982	0.0036
46421	BUR-0328-10	1.0431	0.0030
46027	BUR-0328-16	1.0371	0.0030
46423	BUR-0328-26	1.0117	0.0035
46426	BUR-0472-1	1.0461	0.0030
46427	BUR-0472-3	1.0468	0.0029
46428	BUR-0472-5	1.0492	0.0029
46429	BUR-0472-7	1.0443	0.0028
46725	BUR-0472-10	1.0506	0.0035
46724	BUR-0472-17	1.0532	0.0030
47732	BUR-0294-1	1.0349	0.0028
47733	BUR-0294-3	1.0479	0.0028
47735	BUR-0294-7	1.0409	0.0027
47736	BUR-0294-10	1.0452	0.0027
47737	BUR-0294-14	1.0424	0.0030
47738	BUR-0495-1	1.0359	0.0027
48206	BUR-0495-3	1.0479	0.0026
47739	BUR-0495-7	1.0464	0.0032
48207	BUR-0495-10	1.0478	0.0026
47839	BUR-0495-15	1.0568	0.0044
47930	BUR-0468-1	1.0522	0.0030
47927	BUR-0468-3	1.0512	0.0030
47928	BUR-0468-7	1.0590	0.0030
48006	BUR-0468-10	1.0517	0.0029
48007	BUR-0468-13	1.0527	0.0028
47939	BUR-0468-13	1.0633	0.0029
48017	BUR-0219-1	1.0397	0.0036
48018	BUR-0219-3	1.0457	0.0038
48019	BUR-0219-7	1.0663	0.0031
48020	BUR-0219-10	1.0707	0.0034
47931	BUR-0219-13	1.0734	0.0030
47932	BUR-0219-18	1.0707	0.0029
47933	BUR-0070-1	1.0484	0.0029
47935	BUR-0070-3	1.0682	0.0029
47936	BUR-0070-7	1.0986	0.0029
48013	BUR-0070-10	1.1116	0.0029
48011	BUR-0070-13	1.1258	0.0031
48012	BUR-0070-17	1.1364	0.0031
47937	BUR-0459-1	1.0546	0.0029
48231	BUR-0459-3	1.0552	0.0027
48232	BUR-0459-7	1.0694	0.0027
48233	BUR-0459-10	1.0802	0.0027
48235	BUR-0459-13	1.0792	0.0027
48236	BUR-0459-18	1.0773	0.0032
48226	BUR-008-1	1.0460	0.0026
48227	BUR-008-3	1.0512	0.0028
48001	BUR-008-7	1.0670	0.0029
47938	BUR-008-10	1.0708	0.0029
48229	BUR-008-13	1.0748	0.0024
48309	BUR-008-16	1.0714	0.0030
48009	BUR-0077-1	1.0500	0.0030
48010	BUR-0077-3	1.0723	0.0037
48032	BUR-0077-7	1.1189	0.0031
48033	BUR-0077-10	1.1197	0.0030
48030	BUR-0077-13	1.1233	0.0031
48031	BUR-0077-18	1.1450	0.0034
48237	BUR-0442-1	1.0316	0.0026
48238	BUR-0442-3	1.0267	0.0026
48230	BUR-0442-7	1.0419	0.0029
48014	BUR-0442-10	1.0503	0.0031
48015	BUR-0442-13	1.0553	0.0030
48016	BUR-0442-16	1.0618	0.0032
48021	BUR-0375-1	1.0373	0.0037
48023	BUR-0375-3	1.0491	0.0032
48024	BUR-0375-7	1.0891	0.0032
48025	BUR-0375-10	1.1129	0.0032
48026	BUR-0375-13	1.1168	0.0034
48027	BUR-0375-20	1.1426	0.0032
48028	BUR-0395-1	1.0390	0.0035
48029	BUR-0395-3	1.0611	0.0033
48035	BUR-0395-7	1.0920	0.0030
48036	BUR-0395-10	1.1032	0.0029
48037	BUR-0395-13	1.1320	0.0033
48038	BUR-0395-18	1.1362	0.0030
48039	BUR-0282-1	1.0382	0.0033
48318	BUR-0282-3	1.0424	0.0030
48319	BUR-0282-7	1.0731	0.0031
48320	BUR-0282-10	1.0803	0.0037
48321	BUR-0282-13	1.0863	0.0027
48323	BUR-0282-19	1.0919	0.0028
48139	BUR-0246-1	1.0457	0.0036
48201	BUR-0246-3	1.0463	0.0031
48211	BUR-0246-7	1.0481	0.0033
48212	BUR-0246-10	1.0480	0.0026
48213	BUR-0246-15	1.0512	0.0026
48219	BUR-0194-1	1.0463	0.0028
48220	BUR-0194-3	1.0496	0.0027
48221	BUR-0194-7	1.0597	0.0028
48223	BUR-0194-10	1.0596	0.0027
48224	BUR-0194-13	1.0599	0.0028
48214	BUR-0277-1	1.0476	0.0027
48216	BUR-0277-3	1.0435	0.0023
48217	BUR-0277-7	1.0491	0.0027
48218	BUR-0277-10	1.0470	0.0026
48225	BUR-0277-15	1.0561	0.0032
48239	BUR-0148-1	1.0402	0.0031
48301	BUR-0148-3	1.0447	0.0033
48306	BUR-0148-7	1.0521	0.0026
48307	BUR-0148-10	1.0599	0.0030
48310	BUR-0148-13	1.0732	0.0028
48311	BUR-0148-17	1.0788	0.0029
48312	BUR-0148-23	1.0717	0.0027
48330	BUR-0105- 1	1.0516	0.0029
48332	BUR-0105- 3	1.0630	0.0027
48331	BUR-0105- 7	1.1103	0.0029
48333	BUR-0105- 10	1.1244	0.0032
48335	BUR-0105- 13	1.1362	0.0030
48336	BUR-0105- 17	1.1439	0.0028
48337	BUR-0105- 21	1.1558	0.0029
48313	BUR-0447-1	1.0364	0.0028
48210	BUR-0447-3	1.0415	0.0026
48209	BUR-0447-7	1.0621	0.0026
48317	BUR-0447-10	1.0621	0.0027
48316	BUR-0447-13	1.0657	0.0027
48314	BUR-0447-19	1.0667	0.0026
48325	BUR-0463- 1	1.1255	0.0029
48628	BUR-0463- 3	1.2203	0.0022
48629	BUR-0463- 7	1.1029	0.0020
48630	BUR-0463- 10	1.0880	0.0021
48633	BUR-0463- 21	1.0441	0.0019
48624	BUR-0384- 1	1.0592	0.0023
48625	BUR-0384- 3	1.1863	0.0023
48626	BUR-0384- 7	1.1618	0.0021
48627	BUR-0384- 10	1.0940	0.0020
48326	BUR-0384- 13	1.0843	0.0027
48327	BUR-0384- 17	1.0452	0.0027
48329	BUR-0384- 23	1.0340	0.0026
48610	BUR-0292- 1	1.0400	0.0021
48611	BUR-0292- 3	1.0460	0.0020
48612	BUR-0292- 7	1.0837	0.0020
48613	BUR-0292- 10	1.0905	0.0020
48614	BUR-0292- 13	1.1086	0.0020
48615	BUR-0292- 17	1.1245	0.0020
48616	BUR-0292- 21	1.1281	0.0020
48617	BUR-0064-1	1.0481	0.0023
48618	BUR-0064-3	1.0656	0.0020
48619	BUR-0064-7	1.0727	0.0020
48620	BUR-0064-10	1.0779	0.0020
48621	BUR-0064-13	1.0773	0.0022
48623	BUR-0064-17	1.0817	0.0020
48324	BUR-0064-23	1.0844	0.0027
48730	BUR-0307-1	1.0585	0.0030
48731	BUR-0307-3	1.1950	0.0032
48732	BUR-0307-7	1.0464	0.0029
48733	BUR-0307-10	1.0388	0.0030
48735	BUR-0307-13	1.0178	0.0035
48736	BUR-0307-17	1.0170	0.0030
48737	BUR-0307-21	0.9940	0.0031
48738	BUR-0307-24	0.9913	0.0028
49039	BUR-0038-3	1.0778	0.0031
48805	BUR-0038-10	1.0916	0.0059
49430	BUR-0038-13	1.0837	0.0035
48809	BUR-0198-1/2	1.1058	0.0045
48810	BUR-0198-3	1.1339	0.0052
48811	BUR-0198-7	1.1862	0.0041
48812	BUR-0198-10	1.1825	0.0039
48813	BUR-0198-13	1.1940	0.0052
48814	BUR-0198-16	1.2029	0.0040
48815	BUR-0198-19	1.2002	0.0041
48829	BUR-0403-1	1.0608	0.0038
48830	BUR-0403-3	1.1424	0.0040
48831	BUR-0403-7	1.2272	0.0043
48832	BUR-0403-10	1.2435	0.0043
48833	BUR-0403-13	1.2157	0.0146
48835	BUR-0403-17	1.1376	0.0042
48836	BUR-0403-22	1.1740	0.0057
48338	BUR-0015- 1	1.0555	0.0028
48339	BUR-0015- 3	1.1382	0.0029
49335	BUR-0015- 7	1.2190	0.0027
49336	BUR-0015- 10	1.2346	0.0029
49337	BUR-0015- 13	1.2319	0.0027
49338	BUR-0015- 17	1.2430	0.0028
49339	BUR-0015- 20	1.2511	0.0033
47929	BUR-0194-17	1.0665	0.0031
49419	BUR-0017-1	1.0422	0.0034
49420	BUR-0017-3	1.0480	0.0036
49421	BUR-0017-7	1.0558	0.0034
49423	BUR-0017-10	1.0529	0.0046
49424	BUR-0017-13	1.0635	0.0043
49425	BUR-0017-17	1.0568	0.0043
49426	BUR-0038-1	1.0468	0.0040
49427	BUR-0038-7	1.0817	0.0034
49428	BUR-0038-16	1.0863	0.0034
49429	BUR-0090-1	1.0447	0.0035
48818	BUR-0090-3	1.0865	0.0038
49431	BUR-0090-7	1.1156	0.0035
49432	BUR-0090-10	1.1213	0.0036
49433	BUR-0090-13	1.1355	0.0050
49435	BUR-0090-16	1.1358	0.0038
49436	BUR-0090-18	1.1380	0.0039
49437	BUR-0152-1	1.0319	0.0038
49438	BUR-0152-3	1.0648	0.0038
49439	BUR-0152-7	1.1016	0.0041
49501	BUR-0152-10	1.1058	0.0034
49506	BUR-0152-13	1.1048	0.0026
49507	BUR-0152-16	1.1112	0.0026
49509	BUR-0152-19	1.1220	0.0039
48816	BUR-0229-1	1.0460	0.0038
48817	BUR-0229-3	1.0519	0.0037
49521	BUR-0229-7	1.0648	0.0027
49523	BUR-0229-10	1.0668	0.0030
49524	BUR-0229-13	1.0628	0.0027
49525	BUR-0229-16	1.0685	0.0032
49526	BUR-0229-18	1.0680	0.0027
49517	BUR-0290-1	1.0335	0.0028
49518	BUR-0290-3/4	1.0478	0.0035
49519	BUR-0290-7	1.0461	0.0027
49520	BUR-0290-10	1.0541	0.0039
48806	BUR-0290-13	1.0641	0.0043
48807	BUR-0290-15	1.0691	0.0045
49510	BUR-0163-1	1.0342	0.0028
49511	BUR-0163-3	1.0369	0.0029
49512	BUR-0163-7	1.0614	0.0032
49513	BUR-0163-10	1.0681	0.0027
49514	BUR-0163-13	1.0710	0.0035
49515	BUR-0163-16	1.0767	0.0027
49516	BUR-0163-20	1.0816	0.0031
49527	BUR-0286-1/2	1.0366	0.0035
49528	BUR-0286-3	1.0441	0.0032
49529	BUR-0286-7	1.0484	0.0027
49530	BUR-0286-10	1.0417	0.0031
49531	BUR-0286-13	1.0514	0.0031
49532	BUR-0286-16	1.0540	0.0039
49533	BUR-0244-1/2	1.0296	0.0026
49536	BUR-0244-7	1.0414	0.0027
49537	BUR-0244-10	1.0380	0.0036
49538	BUR-0244-13	1.0459	0.0029
49539	BUR-0244-16	1.0456	0.0026
49606	BUR-0244-19	1.0423	0.0024
49607	BUR-0275-1	1.0358	0.0023
49609	BUR-0275-3	1.0481	0.0021
49610	BUR-0275-7	1.0631	0.0027
49611	BUR-0275-10	1.0592	0.0026
49612	BUR-0275-13	1.0722	0.0023
49613	BUR-0275-16	1.0757	0.0023
49614	BUR-0275-19	1.0751	0.0023
49738	BUR-0479-1	1.0695	0.0034
49739	BUR-0479-3	1.0923	0.0029
49806	BUR-0479-10	1.1198	0.0034
49807	BUR-0479-10	1.1266	0.0049
49809	BUR-0479-13	1.1321	0.0032
49810	BUR-0479-17	1.1330	0.0033
49811	BUR-0483-1	1.0379	0.0037
49812	BUR-0483-3	1.0460	0.0049
49813	BUR-0483-7	1.0441	0.0031
49814	BUR-0483-10	1.0513	0.0032
49801	BUR-0483-13	1.0548	0.0034
49535	BUR-0483-17	1.0554	0.0035
49817	BUR-0435-1	1.0306	0.0034
49818	BUR-0435-3	1.0559	0.0036
49819	BUR-0435-7	1.0963	0.0036
49820	BUR-0435-10	1.1003	0.0033
49821	BUR-0435-13	1.1215	0.0039
49823	BUR-0435-15	1.1226	0.0032
49824	BUR-0477-1	1.0447	0.0032
49825	BUR-0477-3	1.0466	0.0030
49826	BUR-0477-7	1.0517	0.0030
49827	BUR-0477-10	1.0507	0.0032
49736	BUR-0477-13	1.0602	0.0023
49737	BUR-0477-17	1.0533	0.0024
49829	BUR-0296-1	1.0564	0.0031
49830	BUR-0296-3	1.0843	0.0031
49831	BUR-0296-7	1.0944	0.0031
49832	BUR-0296-10	1.0953	0.0031
49833	BUR-0296-13	1.1029	0.0033
49835	BUR-0296-15	1.1082	0.0031
49906	BUR-0296-18	1.1073	0.0029
49836	BUR-0231-1	1.0213	0.0038
49837	BUR-0231-3	1.0252	0.0030
49838	BUR-0231-7	1.0309	0.0034
49839	BUR-0231-10	1.0375	0.0032
49815	BUR-0231-13	1.0523	0.0036
49816	BUR-0231-16	1.0451	0.0031
49907	BUR-0278-1	1.0427	0.0024
49909	BUR-0278-3	1.0507	0.0023
49910	BUR-0278-7	1.0552	0.0022
49911	BUR-0278-10	1.0511	0.0025
49912	BUR-0278-13	1.0543	0.0023
49913	BUR-0278-15	1.0563	0.0023
49914	BUR-0284-1	1.0550	0.0024
49915	BUR-0284-3	1.0809	0.0023
49916	BUR-0284-7	1.0884	0.0026
49917	BUR-0284-10	1.0988	0.0023
49918	BUR-0284-13	1.0965	0.0024
49919	BUR-0284-16	1.1023	0.0024
49828	BUR-0284-19	1.0870	0.0031
48637	BUR-0271- 1	1.0496	0.0019
50101	BUR-0271-2	1.0981	0.0034
48638	BUR-0271- 3	1.1238	0.0021
50106	BUR-0271-4	1.1440	0.0041
50107	BUR-0271-5	1.1669	0.0033
50109	BUR-0271-6	1.1503	0.0031
48639	BUR-0271- 7	1.1159	0.0020
50110	BUR-0271-8	1.0940	0.0032
50111	BUR-0271-9	1.0762	0.0031
48717	BUR-0271- 10	1.0675	0.0034
48718	BUR-0271- 13	1.0528	0.0029
48719	BUR-0271- 19	1.0085	0.0041
48720	BUR-0128-1	1.0577	0.0039
50112	BUR-0128-2	1.0900	0.0032
48721	BUR-0128-3	1.1087	0.0051
50113	BUR-0128-4	1.1312	0.0038
50114	BUR-0128-5	1.1760	0.0033
50115	BUR-0128-6	1.2037	0.0032
48723	BUR-0128-7	1.2063	0.0044
50116	BUR-0128-8	1.1936	0.0040
50117	BUR-0128-9	1.1612	0.0033
48724	BUR-0128-10	1.1173	0.0031
50118	BUR-0128-11	1.1064	0.0031
50119	BUR-0128-12	1.0625	0.0033
48725	BUR-0128-13	1.0584	0.0033
48726	BUR-0128-17	1.0570	0.0032
48727	BUR-0128-21	1.0557	0.0032
48728	BUR-0128-25	1.0399	0.0029
48729	BUR-0128-28	1.0166	0.0029
48819	BUR-0140-1	1.0565	0.0038
50120	BUR-0140-2	1.0917	0.0031
48820	BUR-0140-3	1.1299	0.0043
50121	BUR-0140-4	1.1644	0.0034
50123	BUR-0140-5	1.1896	0.0032
50124	BUR-0140-6	1.1587	0.0033
48821	BUR-0140-7	1.1255	0.0038
50412	BUR-0140-8	1.0919	0.0022
50413	BUR-0140-9	1.1038	0.0024
48823	BUR-0140-10	1.0812	0.0038
50414	BUR-0140-11	1.0775	0.0022
48824	BUR-0140-13	1.0498	0.0049
48825	BUR-0140-17	1.0434	0.0041
48826	BUR-0140-21	1.0101	0.0039
50415	BUR-0140-23	1.0444	0.0021
48837	BUR-0225-1	1.0364	0.0051
50416	BUR-0225-2	1.0727	0.0023
48838	BUR-0225-3	1.0938	0.0081
50417	BUR-0225-4	1.1107	0.0023
50418	BUR-0225-5	1.1251	0.0023
50419	BUR-0225-6	1.1437	0.0023
49032	BUR-0225-7	1.1619	0.0037
50420	BUR-0225-8	1.1744	0.0024
50421	BUR-0225-9	1.1831	0.0025
49033	BUR-0225-10	1.1855	0.0033
50423	BUR-0225-11	1.2023	0.0026
50424	BUR-0225-12	1.2055	0.0025
49035	BUR-0225-13	1.2205	0.0034
50410	BUR-0225-14	1.2238	0.0024
50411	BUR-0225-15	1.2328	0.0028
49036	BUR-0225-17	1.2435	0.0039
49037	BUR-0225-20	1.2455	0.0034
49038	BUR-0225-23	1.2484	0.0034
