# Supplementary material for: Age structure of the Australian lungfish (Neoceratodus forsteri)
Source: PLoS One. 2019 Jan 23;14(1):e0210168. doi: 10.1371/journal.pone.0210168 (PMC6343868; doi:10.1371/journal.pone.0210168)
Supplement: S2 Table — (XLSX) [file pone.0210168.s002.xlsx]

## Sheet: Sheet1
Fish ID	Date Collected	Site Name	River	Purpose	How and why selected	Length (mm)	SANU#	ID	F14C	error	from	to	%	Avg birth year	age in 2015	error	from	to	%
MRY_0017	41858	Scotchy pocket	mary	First 30 fish aged	Randomly from fish in 50 mm bins	765	41510	MRY_0017-16	1.0564	0.002	2011	2014	68.2	2012	3	2	2009	2016	95.4
MRY_0022	41858	Scotchy pocket	mary	First 30 fish aged	Randomly from fish in 50 mm bins	1072	41912	MRY-0022-19	0.9852	0.0018	von B estimate			1948	67	5
MRY_0025	41858	Scotchy pocket	mary	First 30 fish aged	Randomly from fish in 50 mm bins	1022	41906	MRY-0025-22	0.9948	0.0019	von B estimate			1950	65	5
MRY_0030	41795	Mary River @ Petrie Park U/S	mary	First 30 fish aged	Randomly from fish in 50 mm bins	1230	41911	MRY-0030-24	1.087	0.002	von B estimate			1954	61	5
MRY_0033	41795	Mary River @ Petrie Park U/S	mary	First 30 fish aged	Randomly from fish in 50 mm bins	1340	42036	MRY_0033-26	1.1585	0.0023	1959	1961	68.2	1960	55	2	1959_x000D_ 1978	1961_x000D_ 1983	6.4_x000D_ 89
MRY_0037	41795	Mary River @ Petrie Park U/S	mary	First 30 fish aged	Randomly from fish in 50 mm bins	1260	42033	MRY-0037-21	1.1557	0.0022	von B estimate			1955	60	5
MRY_0043	41759	Mary River at Traveston	mary	First 30 fish aged	Randomly from fish in 50 mm bins	890	41514	MRY_0043-19	1.0822	0.0022	2000	2003	68.2	2001	14	2	1957_x000D_ 1998	1959_x000D_ 2004	3.6_x000D_ 91.8
MRY_0047	41856	Scotchy pocket	mary	First 30 fish aged	Randomly from fish in 50 mm bins	785	41509	MRY_0047-17	1.0603	0.0021	2009	2012	68.2	2010	5	2	2008	2014	95.4
MRY_0050	41858	Scotchy pocket	mary	First 30 fish aged	Randomly from fish in 50 mm bins	882	41513	MRY_0050-19	1.075	0.0023	2002	2006	68.2	2004	11	2	2001	2007	95.4
MRY_0068	41759	Mary River at Traveston	mary	First 30 fish aged	Randomly from fish in 50 mm bins	740	41507	MRY_0068-16	1.0666	0.002	2006	2010	68.2	2008	7	2	2005	2011	95.4
MRY_0075	41793	Mary River @ Kassulke's U/S	mary	First 30 fish aged	Randomly from fish in 50 mm bins	1250	42032	MRY-0075-23	1.1869	0.0023	1960	1963	68.2	1961	54	2	1960_x000D_ 1973	1963_x000D_ 1978	8.6_x000D_ 86.8
MRY_0088	41759	Mary River at Noel Dean's	mary	First 30 fish aged	Randomly from fish in 50 mm bins	1200	41913	MRY-0088-24	1.0658	0.0023	1958	1959	68.2	1958	57	1	1957	1959	95.4
MRY_0103	41795	Mary River @ Petrie Park U/S	mary	First 30 fish aged	Randomly from fish in 50 mm bins	1170	41914	MRY-0103-25	1.1373	0.0025	1959	1961	68.2	1960	55	1	1959_x000D_ 1983	1961_x000D_ 1988	6.2_x000D_ 89.2
MRY_0113	41787	Mary River @ Petrie Park d/s	mary	First 30 fish aged	Randomly from fish in 50 mm bins	1230	42035	MRY_0113-21	1.0436	0.002	von B estimate			1954	61	5
MRY_0121	41793	Mary River @ Kassulke's U/S	mary	First 30 fish aged	Randomly from fish in 50 mm bins	840	41511	MRY_0121-16	1.0497	0.002	2013	...	68.2	2013	2	1	1957_x000D_ 2012	1959_x000D_ ...	8.5_x000D_ 86.9
MRY_0124	41858	Scotchy pocket	mary	First 30 fish aged	Randomly from fish in 50 mm bins	1063	43921	MRY-0124-24	1.0196	0.0022	von B estimate			1953	62	5
MRY_0130	41787	Mary River @ Petrie Park d/s	mary	First 30 fish aged	Randomly from fish in 50 mm bins	1290	42113	MRY_0130-26	1.1315	0.0021	1959	1961	68.2	1960	55	1	1959_x000D_ 1984	1961_x000D_ 1990	4.9_x000D_ 90.5
MRY_0139	41793	Mary River @ Kassulke's U/S	mary	First 30 fish aged	Randomly from fish in 50 mm bins	730	41506	MRY_0139-29	1.1252	0.0022	1987	1990	68.2	1988	27	2	1959_x000D_ 1986	1961_x000D_ 1991	6_x000D_ 89.4
MRY_0143	41787	Mary River @ Petrie Park d/s	mary	First 30 fish aged	Randomly from fish in 50 mm bins	1390	41917	MRY-0143-26	1.0954	0.002	von B estimate			1956	59	5
MRY_0146	41759	Mary River at Traveston	mary	First 30 fish aged	Randomly from fish in 50 mm bins	940	41517	MRY_0146-21	1.091	0.0021	1996	2000	68.2	1998	17	2	1957_x000D_ 1996	1959_x000D_ 2002	3.2_x000D_ 92.2
MRY_0147	41856	Scotchy pocket	mary	First 30 fish aged	Randomly from fish in 50 mm bins	848	41512	MRY_0147-19	1.0763	0.0024	2002	2006	68.2	2004	11	2	2001	2007	95.4
MRY_0198	41884	Mary River @Ribles Crossing	mary	First 30 fish aged	Randomly from fish in 50 mm bins	980	42031	MRY-0198-21	1.154	0.0022	1980	1983	68.2	1981	34	2	1959_x000D_ 1979	1961_x000D_ 1984	8.7_x000D_ 86.7
MRY_0213	41884	Mary River @Ribles Crossing	mary	First 30 fish aged	Randomly from fish in 50 mm bins	1025	41907	MRY-0213-25	0.9945	0.0021	von B estimate			1941	74	5
MRY_0228	41884	Mary River @Ribles Crossing	mary	First 30 fish aged	Randomly from fish in 50 mm bins	1150	42232	MRY-0228-18	0.9681	0.0024	von B estimate			1937	78	5
MRY_0268	41884	Mary River @Ribles Crossing	mary	First 30 fish aged	Randomly from fish in 50 mm bins	1145	42226	MRY-0268-14	1.0397	0.0023	von B estimate			1943	72	5
MRY_0290	41863	Scotchy pocket	mary	First 30 fish aged	Randomly from fish in 50 mm bins	930	41516	MRY_0290-23	1.1076	0.0021	1992	1995	68.2	1993	22	2	1958_x000D_ 1990	1960_x000D_ 1996	2.8_x000D_ 92.6
MRY_0299	41863	Scotchy pocket	mary	First 30 fish aged	Randomly from fish in 50 mm bins	978	43635	MRY_0299-8	0.9792	0.0027	von B estimate			1941	74	5
MRY_0218	42094	Scotchy pocket	mary	Not aged?? Genetic	Extra genetic samples - not aged - first 30?	1060	52021	MRY-0218-19	1.0084	0.0024	von B estimate			1950	65	5
MRY_0239	42093	Scotchy pocket	mary	Not aged?? Genetic	Extra genetic samples - not aged - first 30?	895	52032	MRY-0239-19	1.1459	0.0027	1982	1985	68.2	1983	32	2	1959_x000D_ 1981	1961_x000D_ 1986	7.6_x000D_ 87.8
MRY_0276	41863	Scotchy pocket	mary	Not aged?? Genetic	Extra genetic samples - not aged - first 30?	958	52105	MRY-0276-16	0.971	0.0022	von B estimate			1949	66	5
MRY_0314	42597	Obi Obi Creek at Ryans	mary	Small Mary fish	Small mary fish	535	52114	MRY-0314-12	1.0642	0.0023	2007	2010	68.2	2008	7	2	1957_x000D_ 2006	1959_x000D_ 2012	4_x000D_ 91.4
MRY_0332	42597	Obi Obi Creek at Ryans	mary	Small Mary fish	Small Mary fish	580	52123	MRY-0332-15	1.061	0.0024	2008	2013	68.2	2010	5	3	2007	2014	95.4
BNE_0004	2014-04-24	Brisbane River @ Log Jam Reach	Brisbane	First 30 fish aged	Randomly from fish in 50 mm bins	718	40017	BNE_0004-19	1.1781	0.0029	1976	1978	68.2	1977	38	1	1959_x000D_ 1974	1961_x000D_ 1980	6.5_x000D_ 88.9
BNE_0019	2014-04-24	Brisbane River @ Log Jam Reach	Brisbane	First 30 fish aged	Randomly from fish in 50 mm bins	773	40117	BNE_0019_23	1.2112	0.0028	1970	1973	68.2	1971	44	2	1961_x000D_ 1969	1963_x000D_ 1974	20.1_x000D_ 75.3
BNE_0020	2014-04-23	Brisbane River @ Log Jam Reach	Brisbane	First 30 fish aged	Randomly from fish in 50 mm bins	1010	41612	BNE_0020-35	1.1024	0.0019	1993	1996	68.2	1994	21	2	1957_x000D_ 1992	1959_x000D_ 1998	3.7_x000D_ 91.7
BNE_0026	2014-04-24	Brisbane River @ Log Jam Reach	Brisbane	First 30 fish aged	Randomly from fish in 50 mm bins	1095	41607	BNE_0026-41	1.2409	0.0021	1964	1967	68.2	1965	50	2	1962	1969	95.4
BNE_0029	2014-04-24	Brisbane River @ Log Jam Reach	Brisbane	First 30 fish aged	Randomly from fish in 50 mm bins	943	41112	BNE0029-30	1.1048	0.0023	1992	1996	68.2	1994	21	2	1958_x000D_ 1991	1959_x000D_ 1997	1.8_x000D_ 93.6
BNE_0030	2014-04-23	Brisbane River @ Log Jam Reach	Brisbane	First 30 fish aged	Randomly from fish in 50 mm bins	894	40727	BNE-0030-18	1.1826	0.0027	1974	1978	68.2	1976	39	2	1959_x000D_ 1974	1962_x000D_ 1979	8.5_x000D_ 86.9
BNE_0033	2014-04-23	Brisbane River @ Log Jam Reach	Brisbane	First 30 fish aged	Randomly from fish in 50 mm bins	623	39435	BNE_0033_15	1.0841	0.0034	1999	2003	68.2	2001	14	2	1957_x000D_ 1997	1959_x000D_ 2004	3.6_x000D_ 91.8
BNE_0041	2014-04-23	Brisbane River @ Log Jam Reach	Brisbane	First 30 fish aged	Randomly from fish in 50 mm bins	563	40721	BNE-0041-8	1.0715	0.0026	2004	2008	68.2	2006	9	2	2002	2009	95.4
BNE_0044	2014-04-24	Brisbane River @ Log Jam Reach	Brisbane	First 30 fish aged	Randomly from fish in 50 mm bins	658	39722	BNE_0044-19	1.0809	0.0023	2000	2004	68.2	2002	13	2	1999	2005	95.4
BNE_0056	2014-03-26	Brisbane River at Kholo	Brisbane	First 30 fish aged	Randomly from fish in 50 mm bins	863	40219	BNE_0056_30	1.1247	0.0025	1987	1990	68.2	1988	27	2	1959_x000D_ 1986	1961_x000D_ 1992	6_x000D_ 89.4
BNE_0062	2014-03-26	Brisbane River at Kholo	Brisbane	First 30 fish aged	Randomly from fish in 50 mm bins	1154	41416	BNE_0062-38	1.2284	0.0025	1967	1970	68.2	1968	47	2	1961_x000D_ 1966	1963_x000D_ 1971	14.2_x000D_ 81.2
BNE_0070	2014-03-26	Brisbane River at Kholo	Brisbane	First 30 fish aged	Randomly from fish in 50 mm bins	924	41210	BNE_0070_21	1.1377	0.0027	1984	1987	68.2	1985	30	2	1959_x000D_ 1982	1961_x000D_ 1988	6.2_x000D_ 89.2
BNE_0075	2014-04-23	Brisbane River @ Log Jam Reach	Brisbane	First 30 fish aged	Randomly from fish in 50 mm bins	698	39726	BNE_0075_12	1.1529	0.0025	1981	1983	68.2	1982	33	1	1959_x000D_ 1979	1961_x000D_ 1984	9.7_x000D_ 85.7
BNE_0092	2014-03-26	Brisbane River at Kholo	Brisbane	First 30 fish aged	Randomly from fish in 50 mm bins	807	40011	BNE_0092-24	1.1361	0.0023	1984	1988	68.2	1986	29	2	1959_x000D_ 1983	1961_x000D_ 1988	7.5_x000D_ 87.9
BNE_0125	2014-04-24	Brisbane River @ Log Jam Reach	Brisbane	First 30 fish aged	Randomly from fish in 50 mm bins	849	40210	BNE_0125_20	1.1682	0.003	1977	1980	68.2	1978	37	2	1959_x000D_ 1976	1961_x000D_ 1982	6.8_x000D_ 88.6
BNE_0128	2014-03-26	Brisbane River at Kholo	Brisbane	First 30 fish aged	Randomly from fish in 50 mm bins	959	40405	BNE_0128_28	1.1842	0.0031	1974	1978	68.2	1976	39	2	1960_x000D_ 1973	1962_x000D_ 1978	8.1_x000D_ 87.3
BNE_0138	2014-04-24	Brisbane River @ Log Jam Reach	Brisbane	First 30 fish aged	Randomly from fish in 50 mm bins	584	40724	BNE-0138-8	1.0657	0.0031	2006	2010	68.2	2008	7	2	1957_x000D_ 2004	1959_x000D_ 2012	4.1_x000D_ 91.3
BNE_0140	2014-04-24	Brisbane River @ Log Jam Reach	Brisbane	First 30 fish aged	Randomly from fish in 50 mm bins	1227	41816	BNE_0140-41	1.0082	0.0021	von B estimate			1954	61	5
BNE_0153	2014-05-19	Brisbane River @ Log Jam Reach	Brisbane	First 30 fish aged	Randomly from fish in 50 mm bins	638	39720	BNE_0153-25	1.0575	0.0023	2010	2014	68.2	2012	3	2	2008	2016	95.4
BNE_0174	2014-05-19	Brisbane River @ Log Jam Reach	Brisbane	First 30 fish aged	Randomly from fish in 50 mm bins	790	40112	BNE_0174_24	1.184	0.0036	1974	1978	68.2	1976	39	2	1960_x000D_ 1973	1962_x000D_ 1978	6.2_x000D_ 89.2
BNE_0210	2014-05-19	Brisbane River @ Log Jam Reach	Brisbane	First 30 fish aged	Randomly from fish in 50 mm bins	1105	41724	BNE_0210-37	1.0766	0.0019	von B estimate			1956	59	5
BNE_0214	2014-04-24	Brisbane River @ Log Jam Reach	Brisbane	First 30 fish aged	Randomly from fish in 50 mm bins	1190	41616	BNE_0214-51	1.0476	0.0021	von B estimate			1952	63	5
BNE_0216	2014-05-19	Brisbane River @ Log Jam Reach	Brisbane	First 30 fish aged	Randomly from fish in 50 mm bins	714	40022	BNE_0216-17	1.1169	0.0024	1989	1992	68.2	1990	25	2	1958_x000D_ 1988	1961_x000D_ 1994	5.4_x000D_ 90
BNE_0232	2014-05-19	Brisbane River @ Log Jam Reach	Brisbane	First 30 fish aged	Randomly from fish in 50 mm bins	1128	41409	BNE_0232-34	1.1898	0.0022	1960	1963	68.2	1961	54	2	1960_x000D_ 1972	1963_x000D_ 1978	10_x000D_ 85.4
BNE_0239	2014-05-19	Brisbane River @ Log Jam Reach	Brisbane	First 30 fish aged	Randomly from fish in 50 mm bins	980	41417	BNE_0239-34	1.2423	0.0023	1964	1967	68.2	1965	50	2	1962	1969	95.4
BNE_0241	2014-05-19	Brisbane River @ Log Jam Reach	Brisbane	First 30 fish aged	Randomly from fish in 50 mm bins	1006	41412	BNE_0241-32	1.1178	0.0021	1989	1992	68.2	1990	25	2	1959_x000D_ 1988	1961_x000D_ 1994	4.4_x000D_ 91
BNE_0247	2014-04-24	Brisbane River @ Log Jam Reach	Brisbane	First 30 fish aged	Randomly from fish in 50 mm bins	547	40720	BNE-0247-8	1.0646	0.0026	2007	2011	68.2	2009	6	2	1957_x000D_ 2005	1959_x000D_ 2012	3.2_x000D_ 92.2
BNE_0268	2014-04-24	Brisbane River @ Log Jam Reach	Brisbane	First 30 fish aged	Randomly from fish in 50 mm bins	1060	41407	BNE_0268-34	1.1694	0.0022	1959	1961	68.2	1960	55	1	1959_x000D_ 1976	1961_x000D_ 1981	6.7_x000D_ 88.7
BNE_0271	2014-04-23	Brisbane River @ Log Jam Reach	Brisbane	First 30 fish aged	Randomly from fish in 50 mm bins	497	40725	BNE-0271-6	1.0641	0.0027	2007	2011	68.2	2009	6	2	2006	2012	95.4
BNE_0299	2014-04-24	Brisbane River @ Log Jam Reach	Brisbane	First 30 fish aged	Randomly from fish in 50 mm bins	495	40723	BNE-0299-9	1.0749	0.0022	2002	2006	68.2	2004	11	2	2001	2007	95.4
BNE_0003	2014-04-24	Brisbane River @ Log Jam Reach	Brisbane			1073	46022	BNE-0003-23	1.1296	0.003	1986	1989	68.2	1987	28	2	1959_x000D_ 1984	1961_x000D_ 1990	6.6_x000D_ 88.8
BNE_0009	2014-04-24	Brisbane River @ Log Jam Reach	Brisbane			1086	46407	BNE-0009-27	1.0237	0.0031	von B estimate			1953	62	5	1954	1959	95.4
BNE_0137	2014-04-24	Brisbane River @ Log Jam Reach	Brisbane			1068	46120	BNE-0137-23	1.0176	0.003	von B estimate			1954	61	5
BNE_0289	2014-04-24	Brisbane River @ Log Jam Reach	Brisbane			1080	46112	BNE-0289-16	0.9748	0.0028	von B estimate			1943	72	5
BUR_0052	2014-10-01	Burnett River@Cherelly	Burnett	First 30 fish aged	Randomly from fish in 50 mm bins	815	42014	BUR_0052-inner	1.1066	0.0021	1992	1995	68.2	1993	22	2	1958_x000D_ 1990	1960_x000D_ 1996	3.9_x000D_ 91.5
BUR_0288	2014-10-02	Burnett River@Ned Churchward tailwater (walla)	Burnett	First 30 fish aged	Randomly from fish in 50 mm bins	865	42016	BUR_0288-inner	1.1197	0.0021	1988	1991	68.2	1989	26	2	1959_x000D_ 1987	1961_x000D_ 1992	4.6_x000D_ 90.8
BUR_0339	2014-09-24	Burnett River@Grays Waterhole	Burnett	First 30 fish aged	Randomly from fish in 50 mm bins	915	42216	BUR_0339-inner	1.0993	0.0022	1959	1961	68.2	1960	55	4	1958 1992	1959 1998	2.2 93.2
BUR_0002	2014-10-01	Burnett River@Cherelly	Burnett	First 30 fish aged	Randomly from fish in 50 mm bins	923	42223	BUR_0002-inner	1.1212	0.0021	1988	1991	68.2	1989	26	2	1959_x000D_ 1986	1961_x000D_ 1992	4.7_x000D_ 90.7
BUR_0125	2014-09-24	Burnett River@Grays Waterhole	Burnett	First 30 fish aged	Randomly from fish in 50 mm bins	968	42218	BUR_0125-inner	1.0822	0.0022	2000	2003	68.2	2001	14	2	1957_x000D_ 1998	1959_x000D_ 2004	3.6_x000D_ 91.8
BUR_0388	2014-09-23	Burnett River@Jones Weir	Burnett	First 30 fish aged	Randomly from fish in 50 mm bins	980	42236	BUR_0388-inner	1.1481	0.0024	1982	1984	68.2	1983	32	1	1959_x000D_ 1980	1961_x000D_ 1986	6.5_x000D_ 88.9
BUR_0437	2014-09-23	Burnett River@Jones Weir	Burnett	First 30 fish aged	Randomly from fish in 50 mm bins	1003	42233	BUR_0437-inner	1.1813	0.0024	1974	1978	68.2	1976	39	2	1959_x000D_ 1974	1962_x000D_ 1979	8_x000D_ 87.4
BUR_0418	2014-09-23	Burnett River@Jones Weir	Burnett	First 30 fish aged	Randomly from fish in 50 mm bins	1020	42220	BUR_0418-inner	1.0917	0.0025	1957	1959	68.2	1958	57	1	1956	1960	95.4
BUR_0340	2014-09-24	Burnett River@Below Claude Wharton Weir	Burnett	First 30 fish aged	Randomly from fish in 50 mm bins	1065	42207	BUR_0340-inner	1.1944	0.0022	1973	1975	68.2	1974	41	1	1960_x000D_ 1972	1964_x000D_ 1977	13.8_x000D_ 81.6
BUR_0413	2014-09-23	Burnett River@Jones Weir	Burnett	First 30 fish aged	Randomly from fish in 50 mm bins	1100	42221	BUR_0413-inner	1.1816	0.0024	1959	1962	68.2	1960	55	2	1959_x000D_ 1974	1962_x000D_ 1979	8_x000D_ 87.4
BUR_0431	2014-09-23	Burnett River@Jones Weir	Burnett	First 30 fish aged	Randomly from fish in 50 mm bins	1115	42237	BUR_0431-inner	1.1679	0.0022	1959	1961	68.2	1960	55	1	1959_x000D_ 1976	1961_x000D_ 1982	5.8_x000D_ 89.6
BUR_0393	2014-09-24	Burnett River@Grays Waterhole	Burnett	First 30 fish aged	Randomly from fish in 50 mm bins	1125	42235	BUR_0393-inner	1.0752	0.0021	von B estimate			1956	59	5
BUR_0408	2014-09-23	Burnett River@Jones Weir	Burnett	First 30 fish aged	Randomly from fish in 50 mm bins	1153	42209	BUR_0408-inner	1.2164	0.0024	1961	1963	68.2	1962	53	1	1961_x000D_ 1968	1963_x000D_ 1973	20.3_x000D_ 75.1
BUR_0273	2014-10-02	Burnett River@Ned Churchward tailwater (walla)	Burnett	First 30 fish aged, Ne 15 old and young Burnett fish trial	Randomly from fish in 50 mm bins	610	42006	BUR_0273-14	1.0568	0.002	2011	2014	68.2	2012	3	2	2009	2016	95.4
BUR_0023	2014-10-01	Burnett River@Cherelly	Burnett	First 30 fish aged, Ne 15 old and young Burnett fish trial	Randomly from fish in 50 mm bins	700	44023	BUR-0023-15	1.075	0.0027	2002	2006	68.2	2004	11	2	2001	2008	95.4
BUR_0268	2014-10-02	Burnett River@Ned Churchward tailwater (walla)	Burnett	First 30 fish aged, Ne 15 old and young Burnett fish trial	Randomly from fish in 50 mm bins	732	42009	BUR_0268-inner	1.0669	0.002	2006	2010	68.2	2008	7	2	2004	2011	95.4
BUR_0028	2014-10-01	Burnett River@Cherelly	Burnett	First 30 fish aged, Ne 15 old and young Burnett fish trial	Randomly from fish in 50 mm bins	750	42010	BUR_0028-inner	1.0668	0.0021	2006	2010	68.2	2008	7	2	2005	2011	95.4
BUR_0252	2014-10-02	Burnett River@Ned Churchward tailwater (walla)	Burnett	First 30 fish aged, Ne 15 old and young Burnett fish trial	Randomly from fish in 50 mm bins	755	42011	BUR_0252-inner	1.0716	0.002	2004	2008	68.2	2006	9	2	2003	2008	95.4
BUR_0274	2014-10-02	Burnett River@Ned Churchward tailwater (walla)	Burnett	First 30 fish aged, Ne 15 old and young Burnett fish trial	Randomly from fish in 50 mm bins	765	42012	BUR_0274-inner	1.064	0.002	2008	2010	68.2	2009	6	1	1957_x000D_ 2006	1959_x000D_ 2012	5.1_x000D_ 90.3
BUR_0027	2014-10-01	Burnett River@Cherelly	Burnett	First 30 fish aged, Ne 15 old and young Burnett fish trial	Randomly from fish in 50 mm bins	810	44137	BUR-0027-15	1.0685	0.0027	2005	2009	68.2	2007	8	2	1957_x000D_ 2004	1959_x000D_ 2010	3.5_x000D_ 91.9
BUR_0314	2014-09-24	Burnett River@Below Claude Wharton Weir	Burnett	First 30 fish aged, Ne 15 old and young Burnett fish trial	Randomly from fish in 50 mm bins	900	42210	BUR_0314-inner	1.0655	0.0022	2006	2010	68.2	2008	7	2	2005	2012	95.4
BUR_0373	2014-09-23	Burnett River@Jones Weir	Burnett	First 30 fish aged, Ne 15 old and young Burnett fish trial	Randomly from fish in 50 mm bins	1168	42217	BUR_0373-inner	1.0911	0.0025	von B estimate			1951	64	5
BUR_0374	2014-09-23	Burnett River@Jones Weir	Burnett	First 30 fish aged, Ne 15 old and young Burnett fish trial	Randomly from fish in 50 mm bins	1205	44433	BUR-0374-13	1.0782	0.0042	von B estimate			1951	64	5
BUR_0439	2014-09-23	Burnett River@Jones Weir	Burnett	First 30 fish aged, Ne 15 old and young Burnett fish trial	Randomly from fish in 50 mm bins	1220	42219	BUR_0439-inner	0.99	0.002	von B estimate			1948	67	5
BUR_0007	2014-10-01	Burnett River@Cherelly	Burnett	First 30 fish aged, Ne 15 old and young Burnett fish trial	Randomly from fish in 50 mm bins	1260	45036	BUR-0007-13	1.0377	0.0023	von B estimate			1950	65	5
BUR_0143	2014-09-24	Burnett River@Grays Waterhole	Burnett	First 30 fish aged, Ne 15 old and young Burnett fish trial	Randomly from fish in 50 mm bins	1275	42205	BUR_0143-inner	0.9906	0.0019	von B estimate			1947	68	5
BUR_0098	2014-10-01	Burnett River@Cherelly	Burnett	First 30 fish aged, Ne 15 old and young Burnett fish trial	Randomly from fish in 50 mm bins	1302	45316	BUR-0098-13	1.1213	0.0021	von B estimate			1954	61	5
BUR_0391	2014-09-23	Burnett River@Jones Weir	Burnett	First 30 fish aged, Ne 15 old and young Burnett fish trial	Randomly from fish in 50 mm bins	1325	42224	BUR_0391-inner	1.0117	0.002	von B estimate			1954	61	5
BUR_0170	2015-03-04	Burnett River@Ned Churchward tailwater (walla)	Burnett	Ne 15 old and young Burnett fish trial	Randomly from fish <=900 or >=1100 mm	655	46222	BUR-0170-10	1.107	0.0032	1992	1995	68.2	1993	22	2	1958_x000D_ 1990	1959_x000D_ 1997
BUR_0472	2015-03-04	Burnett River@Ned Churchward tailwater (walla)	Burnett	Ne 15 old and young Burnett fish trial	Randomly from fish <=900 or >=1100 mm	745	46724	BUR-0472-17	1.0532	0.003	2012	2015	68.2	2013	2	2	2007	2014	95.4
BUR_0029	2014-10-01	Burnett River@Cherelly	Burnett	Ne 15 old and young Burnett fish trial	Randomly from fish <=900 or >=1100 mm	748	46126	BUR-0029-16	1.0757	0.0031	2002	2006	68.2	2004	11	2	1957_x000D_ 2000	1959_x000D_ 2008	3.6_x000D_ 91.8
BUR_0287	2014-10-02	Burnett River@Ned Churchward tailwater (walla)	Burnett	Ne 15 old and young Burnett fish trial	Randomly from fish <=900 or >=1100 mm	758	46723	BUR-0287-17	1.0652	0.0029	2006	2011	68.2	2008	7	3	1957_x000D_ 2005	1959_x000D_ 2012	3.2_x000D_ 92.2
BUR_0046	2014-10-01	Burnett River@Cherelly	Burnett	Ne 15 old and young Burnett fish trial	Randomly from fish <=900 or >=1100 mm	765	46217	BUR-0046-15	1.0863	0.0028	1998	2002	68.2	2000	15	2	1997	2003	95.4
BUR_0041	2014-10-01	Burnett River@Cherelly	Burnett	Ne 15 old and young Burnett fish trial	Randomly from fish <=900 or >=1100 mm	773	46136	BUR-0041-18	1.0709	0.003	2004	2008	68.2	2006	9	2	1957_x000D_ 2002	1959_x000D_ 2010	3.5_x000D_ 91.9
BUR_0168	2015-02-19	Burnett River@Below Claude Wharton Weir	Burnett	Ne 15 old and young Burnett fish trial	Randomly from fish <=900 or >=1100 mm	800	46417	BUR-0168-18	1.0608	0.0031	2008	2013	68.2	2010	5	3	2007	2014
BUR_0441	2014-09-23	Burnett River@Jones Weir	Burnett	Ne 15 old and young Burnett fish trial	Randomly from fish <=900 or >=1100 mm	1210	46425	BUR-0441-10	1.0028	0.0032	von B estimate			1947	68	5
BUR_0301	2014-09-24	Burnett River@Grays Waterhole	Burnett	Ne 15 old and young Burnett fish trial	Randomly from fish <=900 or >=1100 mm	1225	46229	BUR-0301-16	0.9744	0.0029	von B estimate			1946	69	5
BUR_0460	2015-03-04	Burnett River@Ned Churchward tailwater (walla)	Burnett	Ne 15 old and young Burnett fish trial	Randomly from fish <=900 or >=1100 mm	1225	46209	BUR-0460-24	1.0213	0.0028	von B estimate			1954	61	5
BUR_0486	2015-03-04	Burnett River@Ned Churchward tailwater (walla)	Burnett	Ne 15 old and young Burnett fish trial	Randomly from fish <=900 or >=1100 mm	1225	46035	BUR-0486-25	1.002	0.0029	von B estimate			1954	61	5
BUR_0492	2015-03-04	Burnett River@Ned Churchward tailwater (walla)	Burnett	Ne 15 old and young Burnett fish trial	Randomly from fish <=900 or >=1100 mm	1225	46011	BUR-0492-16	0.9683	0.0028	von B estimate			1943	72	5
BUR_0387	2014-09-23	Burnett River@Jones Weir	Burnett	Ne 15 old and young Burnett fish trial	Randomly from fish <=900 or >=1100 mm	1242	46020	BUR-0387-25	1.2011	0.0032	1972	1974	68.2	1973	42	1	1961_x000D_ 1970	1963_x000D_ 1976	15.7_x000D_ 79.7
BUR_0489	2015-03-04	Burnett River@Ned Churchward tailwater (walla)	Burnett	Ne 15 old and young Burnett fish trial	Randomly from fish <=900 or >=1100 mm	1255	46732	BUR-0489-25	0.9817	0.0027	von B estimate			1947	68	5
BUR_0328	2014-09-24	Burnett River@Grays Waterhole	Burnett	Ne 15 old and young Burnett fish trial	Randomly from fish <=900 or >=1100 mm	1290	46423	BUR-0328-26	1.0117	0.0035	1955	1957	68.2	1956	59	1	1954	1958	95.4
BUR_0294	2014-10-02	Burnett River@Ned Churchward tailwater (walla)	Burnett	Second 30 fish randomly in 50 mm bins	Randomly from fish in 50 mm bins	730	47736	BUR-0294-10	1.0452	0.0027	2013	2015	68.2	2014	1	1	1955_x000D_ 2013	1960_x000D_ ...	68.9_x000D_ 26.5
BUR_0495	2015-03-04	Burnett River@Ned Churchward tailwater (walla)	Burnett	Second 30 fish randomly in 50 mm bins	Randomly from fish in 50 mm bins	730	47839	BUR-0495-15	1.0568	0.0044	2010	2015	68.2	2012	3	3	2009	2016	95.4
BUR_0246	2014-10-02	Burnett River@Ned Churchward tailwater (walla)	Burnett	Second 30 fish randomly in 50 mm bins	Randomly from fish in 50 mm bins	732	48213	BUR-0246-15	1.0512	0.0026	2014	2015	68.2	2014	1	1	2012	...
BUR_0277	2014-10-02	Burnett River@Ned Churchward tailwater (walla)	Burnett	Second 30 fish randomly in 50 mm bins	Randomly from fish in 50 mm bins	770	48225	BUR-0277-15	1.0561	0.0032	2011	2015	68.2	2013	2	2	2009	...	95.4
BUR_0194	2015-03-04	Burnett River@Ned Churchward tailwater (walla)	Burnett	Second 30 fish randomly in 50 mm bins	Randomly from fish in 50 mm bins	800	47929	BUR-0194-17	1.0665	0.0031	2006	2010	68.2	2008	7	2	1957_x000D_ 2004	1959_x000D_ 2012
BUR_0008	2014-10-01	Burnett River@Cherelly	Burnett	Second 30 fish randomly in 50 mm bins	Randomly from fish in 50 mm bins	805	48229	BUR-0008-13	1.0748	0.0024	2002	2006	68.2	2004	11	2	2001	2008	95.4
BUR_0459	2015-03-04	Burnett River@Ned Churchward tailwater (walla)	Burnett	Second 30 fish randomly in 50 mm bins	Randomly from fish in 50 mm bins	805	48233	BUR-0459-10	1.0802	0.0027	2000	2004	68.2	2002	13	2	1999	2006	95.4
BUR_0442	2014-09-23	Burnett River@Jones Weir	Burnett	Second 30 fish randomly in 50 mm bins	Randomly from fish in 50 mm bins	828	48016	BUR-0442-16	1.0618	0.0032	2008	2012	68.2	2010	5	2	1957_x000D_ 2006	1959_x000D_ 2014	4.4_x000D_ 91
BUR_0219	2015-02-19	Burnett River@Below Claude Wharton Weir	Burnett	Second 30 fish randomly in 50 mm bins	Randomly from fish in 50 mm bins	875	47931	BUR-0219-13	1.0734	0.003	2003	2007	68.2	2005	10	2	2002	2008
BUR_0070	2014-10-01	Burnett River@Cherelly	Burnett	Second 30 fish randomly in 50 mm bins	Randomly from fish in 50 mm bins	883	48012	BUR-0070-17	1.1364	0.0031	1984	1988	68.2	1986	29	2	1959_x000D_ 1983	1961_x000D_ 1988	7.7_x000D_ 87.7
BUR_0077	2014-10-01	Burnett River@Cherelly	Burnett	Second 30 fish randomly in 50 mm bins	Randomly from fish in 50 mm bins	900	48031	BUR-0077-18	1.145	0.0034	1982	1986	68.2	1984	31	2	1959_x000D_ 1981	1961_x000D_ 1986	8.7_x000D_ 86.7
BUR_0148	2014-09-25	Burnett River@Mingo gorge	Burnett	Second 30 fish randomly in 50 mm bins	Randomly from fish in 50 mm bins	915	48311	BUR-0148-17	1.0788	0.0029	2001	2005	68.2	2003	12	2	1957_x000D_ 1999	1959_x000D_ 2006
BUR_0447	2014-09-23	Burnett River@Jones Weir	Burnett	Second 30 fish randomly in 50 mm bins	Randomly from fish in 50 mm bins	935	48314	BUR-0447-19	1.0667	0.0026	2006	2010	68.2	2008	7	2	2004	2011	95.4
BUR_0375	2014-09-23	Burnett River@Jones Weir	Burnett	Second 30 fish randomly in 50 mm bins	Randomly from fish in 50 mm bins	945	48027	BUR-0375-20	1.1426	0.0032	1982	1986	68.2	1984	31	2	1959_x000D_ 1982	1961_x000D_ 1987	8.5_x000D_ 86.9
BUR_0395	2014-09-23	Burnett River@Jones Weir	Burnett	Second 30 fish randomly in 50 mm bins	Randomly from fish in 50 mm bins	970	48038	BUR-0395-18	1.1362	0.003	1984	1988	68.2	1986	29	2	1959_x000D_ 1983	1961_x000D_ 1988	7.7_x000D_ 87.7
BUR_0282	2015-02-18	Burnett River@Jones Weir	Burnett	Second 30 fish randomly in 50 mm bins	Randomly from fish in 50 mm bins	985	48323	BUR-0282-19	1.0919	0.0028	1996	2000	68.2	1998	17	2	1995	2001	95.4
BUR_0064	2014-10-01	Burnett River@Cherelly	Burnett	Second 30 fish randomly in 50 mm bins	Randomly from fish in 50 mm bins	1005	48324	BUR-0064-23	1.0844	0.0027	1999	2002	68.2	2000	15	2	1957_x000D_ 1998	1959_x000D_ 2004	4_x000D_ 91.4
BUR_0384	2014-09-23	Burnett River@Jones Weir	Burnett	Second 30 fish randomly in 50 mm bins	Randomly from fish in 50 mm bins	1050	48329	BUR-0384- 23	1.034	0.0026	1955	1958	68.2	1956	59	2	1955	1959	95.4
BUR_0105	2014-10-01	Burnett River@Cherelly	Burnett	Second 30 fish randomly in 50 mm bins	Randomly from fish in 50 mm bins	1065	48337	BUR-0105- 21	1.1558	0.0029	1980	1983	68.2	1981	34	2	1959_x000D_ 1979	1961_x000D_ 1984	7.8_x000D_ 87.6
BUR_0015	2014-10-01	Burnett River@Cherelly	Burnett	Second 30 fish randomly in 50 mm bins	Randomly from fish in 50 mm bins	1103	49339	BUR-0015- 20	1.2511	0.0033	1962	1964	68.2	1963	52	1	...	3877	95.4
BUR_0292	2015-02-18	Burnett River@Jones Weir	Burnett	Second 30 fish randomly in 50 mm bins	Randomly from fish in 50 mm bins	1125	48616	BUR-0292- 21	1.1281	0.002	1986	1989	68.2	1987	28	2	1959_x000D_ 1985	1961_x000D_ 1990	6.1_x000D_ 89.3
BUR_0463	2015-03-04	Burnett River@Ned Churchward tailwater (walla)	Burnett	Second 30 fish randomly in 50 mm bins	Randomly from fish in 50 mm bins	1170	48633	BUR-0463- 21	1.0441	0.0019	von B estimate			1952	63	5
BUR_0271	2015-02-18	Burnett River@Jones Weir	Burnett	Second 30 fish randomly in 50 mm bins	Randomly from fish in 50 mm bins	1185	48719	BUR-0271- 19	1.0085	0.0041	1955	1957	68.2	1956	59	1	1954	1958
BUR_0128	2014-09-24	Burnett River@Grays Waterhole	Burnett	Second 30 fish randomly in 50 mm bins	Randomly from fish in 50 mm bins	1228	48729	BUR-0128-28	1.0166	0.0029	1955	1957	68.2	1956	59	1	1954	1958	95.4
BUR_0307	2014-09-24	Burnett River@Grays Waterhole	Burnett	Second 30 fish randomly in 50 mm bins	Randomly from fish in 50 mm bins	1248	48738	BUR-0307-24	0.9913	0.0028	von B estimate			1952	63	1
BUR_0140	2014-09-24	Burnett River@Grays Waterhole	Burnett	Second 30 fish randomly in 50 mm bins	Randomly from fish in 50 mm bins	1270	48826	BUR-0140-21	1.0101	0.0039	von B estimate			1954	61	5
BUR_0403	2014-09-23	Burnett River@Jones Weir	Burnett	Second 30 fish randomly in 50 mm bins	Randomly from fish in 50 mm bins	1270	48835	BUR-0403-17	1.1376	0.0042	1984	1987	68.2	1985	30	2	1959_x000D_ 1982	1961_x000D_ 1988	8.3_x000D_ 87.1
BUR_0225	2015-02-19	Burnett River@Below Claude Wharton Weir	Burnett	Second 30 fish randomly in 50 mm bins	Randomly from fish in 50 mm bins	1330	49038	BUR-0225-23	1.2484	0.0034	1964	1966	68.2	1965	50	1	1962	1968
BUR_0286	2014-10-02	Burnett River@Ned Churchward tailwater (walla)	Burnett	Smallest fish below 900 mm	Used to age fish in last few decades, small fish	725	49532	BUR-0286-16	1.054	0.0039	2012	2016	68.2	2014	1	2	2010	...	95.4
BUR_0278	2014-10-02	Burnett River@Ned Churchward tailwater (walla)	Burnett	Smallest fish below 900 mm	Used to age fish in last few decades, small fish	730	49913	BUR-0278-15	1.0563	0.0023	2011	2015	68.2	2013	2	2	2009	2016	95.4
BUR_0275	2015-03-04	Burnett River@Ned Churchward tailwater (walla)	Burnett	Smallest fish below 900 mm	Used to age fish in last few decades, small fish	740	49614	BUR-0275-19	1.0751	0.0023	2002	2006	68.2	2004	11	2	2001	2007	95.4
BUR_0477	2015-03-04	Burnett River@Ned Churchward tailwater (walla)	Burnett	Smallest fish below 900 mm	Used to age fish in last few decades, small fish	750	49736	BUR-0477-13	1.0602	0.0023	2009	2013	68.2	2011	4	2	2009	2015	95.4
BUR_0290	2014-10-02	Burnett River@Ned Churchward tailwater (walla)	Burnett	Smallest fish below 900 mm	Used to age fish in last few decades, small fish	780	48807	BUR-0290-15	1.0691	0.0045	2004	2010	68.2	2007	8	3	1957_x000D_ 2002	1959_x000D_ 2012	5.2_x000D_ 90.2
BUR_0296	2014-10-02	Burnett River@Ned Churchward tailwater (walla)	Burnett	Smallest fish below 900 mm	Used to age fish in last few decades, small fish	795	49835	BUR-0296-15	1.1082	0.0031	1992	1994	68.2	1993	22	1	1957_x000D_ 1990	1961_x000D_ 1996	5_x000D_ 90.4
BUR_0017	2014-10-01	Burnett River@Cherelly	Burnett	Smallest fish below 900 mm	Used to age fish in last few decades, small fish	797	49424	BUR-0017-13	1.0635	0.0043	2006	2012	68.2	2009	6	3	1957_x000D_ 2005	1959_x000D_ 2014	3.9_x000D_ 91.5
BUR_0229	2014-10-02	Burnett River@Ned Churchward tailwater (walla)	Burnett	Smallest fish below 900 mm	Used to age fish in last few decades, small fish	818	49525	BUR-0229-16	1.0685	0.0032	2005	2009	68.2	2007	8	2	2004	2010
BUR_0152	2015-02-19	Burnett River@Below Claude Wharton Weir	Burnett	Smallest fish below 900 mm	Used to age fish in last few decades, small fish	820	49509	BUR-0152-19	1.122	0.0039	1987	1991	68.2	1989	26	2	1959_x000D_ 1986	1961_x000D_ 1993
BUR_0231	2015-02-19	Burnett River@Below Claude Wharton Weir	Burnett	Smallest fish below 900 mm	Used to age fish in last few decades, small fish	820	49815	BUR-0231-13	1.0523	0.0036	2013	...	68.2	2013	2	2	1958_x000D_ 2010	1958_x000D_ ...
BUR_0163	2015-02-19	Burnett River@Below Claude Wharton Weir	Burnett	Smallest fish below 900 mm	Used to age fish in last few decades, small fish	825	49516	BUR-0163-20	1.0816	0.0031	2000	2004	68.2	2002	13	2	1958_x000D_ 1998	1959_x000D_ 2005
BUR_0284	2014-10-02	Burnett River@Ned Churchward tailwater (walla)	Burnett	Smallest fish below 900 mm	Used to age fish in last few decades, small fish	825	49919	BUR-0284-16	1.1023	0.0024	1993	1996	68.2	1994	21	2	1957_x000D_ 1992	1960_x000D_ 1998	4.9_x000D_ 90.5
BUR_0479	2015-03-04	Burnett River@Ned Churchward tailwater (walla)	Burnett	Smallest fish below 900 mm	Used to age fish in last few decades, small fish	825	49810	BUR-0479-17	1.133	0.0033	1985	1988	68.2	1986	29	2	1959_x000D_ 1984	1961_x000D_ 1990	7.2_x000D_ 88.2
BUR_0483	2015-03-04	Burnett River@Ned Churchward tailwater (walla)	Burnett	Smallest fish below 900 mm	Used to age fish in last few decades, small fish	825	49535	BUR-0483-17	1.0554	0.0035	2011	2016	68.2	2013	2	3	2009	...	95.4
BUR_0038	2014-10-01	Burnett River@Cherelly	Burnett	Smallest fish below 900 mm	Used to age fish in last few decades, small fish	827	48805	BUR-0038-10	1.0916	0.0059	1996	2001	68.2	1998	17	3	1957_x000D_ 1994	1959_x000D_ 2003	4.3_x000D_ 91.1
BUR_0244	2015-02-19	Burnett River@Below Claude Wharton Weir	Burnett	Smallest fish below 900 mm	Used to age fish in last few decades, small fish	845	49538	BUR-0244-13	1.0459	0.0029	2014	2016	68.2	2015	0	1	1956_x000D_ 2013	1960_x000D_ ...
BUR_0435	2014-09-23	Burnett River@Jones Weir	Burnett	Smallest fish below 900 mm	Used to age fish in last few decades, small fish	848	49823	BUR-0435-15	1.1226	0.0032	1988	1990	68.2	1989	26	1	1958_x000D_ 1986	1962_x000D_ 1992	7.1_x000D_ 88.3
BUR_0090	2014-10-01	Burnett River@Cherelly	Burnett	Smallest fish below 900 mm	Used to age fish in last few decades, small fish	850	49436	BUR-0090-18	1.138	0.0039	1984	1987	68.2	1985	30	2	1959_x000D_ 1982	1961_x000D_ 1988	8.8_x000D_ 86.6
BUR_0198	2015-03-03	Burnett River@Ben Anderson Barrage	Burnett	Smallest fish below 900 mm	Used to age fish in last few decades, small fish	850	48814	BUR-0198-16	1.2029	0.004	1971	1974	68.2	1972	43	2	1961_x000D_ 1970	1963_x000D_ 1975
BUR_0289	2015-02-18	Burnett River@Jones Weir	Burnett			1040	46720	BNE-0289-23	0.9792	0.0028	von B estimate			1949	66	5
